# Supplementary material for: Performance Evaluation and Optimization of an Ink/Polyurethane Actuator for Light-Driven Soft Gripper
Source: Polymers (Basel). 2025 Nov 12;17(22):3004. doi: 10.3390/polym17223004 (PMC12656543; doi:10.3390/polym17223004)
Supplement: Supplementary file 1 [file polymers-17-03004-s001.zip]

Archive with 1 entries (1 files):
- polymers-3966219-supplementary.pdf
